# Supplementary material for: Targeted Delivery of 5-Fluorouracil and Sonidegib via Surface-Modified ZIF-8 MOFs for Effective Basal Cell Carcinoma Therapy
Source: Pharmaceutics. 2023 Nov 7;15(11):2594. doi: 10.3390/pharmaceutics15112594 (PMC10675485; doi:10.3390/pharmaceutics15112594)
Supplement: Supplementary file 1 [file pharmaceutics-15-02594-s001.zip]

Archive with 1 entries (1 files):
- pharmaceutics-2619139-supplementary.pdf
